# Supplementary material for: Alleviating Ultrafiltration Membrane Fouling Caused by Effluent Organic Matter Using Pre-Ozonation: A Perspective of EEM and Molecular Weight Distribution
Source: Membranes (Basel). 2023 Apr 21;13(4):452. doi: 10.3390/membranes13040452 (PMC10141980; doi:10.3390/membranes13040452)
Supplement: Supplementary file 1 [file membranes-13-00452-s001.zip]

Archive with 1 entries (1 files):
- membranes-2330498-supplementary.pdf
